# Supplementary material for: Novel MSX1 Gene Variants in Chinese Children with Non-Syndromic Tooth Agenesis: A Clinical and Genetic Analysis
Source: Children (Basel). 2024 Nov 24;11(12):1418. doi: 10.3390/children11121418 (PMC11674387; doi:10.3390/children11121418)
Supplement: Supplementary file 1 [file children-11-01418-s001.zip › Supplement Table S1.xlsx]

## Sheet: Sheet1
Exon	Nucleocide change	Protein change	Type of variation	Reference		Right quadrants							Left quadrants
					Max	7	6	5	4	3	2	1	1	2	3	4	5	6	7
					Mand	7	6	5	4	3	2	1	1	2	3	4	5	6	7
2	c.823T>G	p.Ser275Ala	missense	this study				*									*
								*			*						*
2	c.890 a>G	p.Tyr297Cys	missense	this study				*	*	*						*	*
								*	*							*	*
								*	*							*	*
								*	*							*	*
2 HD	c.657G>C	p.Trp219Cys	missense	(Keskin G et al.,2022)				*	*		*			*		*	*
								*				*	*				*
2 HD	c.603_604del	p.Ala203GlyfsTer10	Frameshift mutation	(Yue H et al.,2022)				*	*							*	*
						*	*	*				*	*				*	*	*
1 HD miss	c.365dupG	p.Leu123ThrfsTer52	Frameshift mutation	(Biedziak et al.,2022)		*	*	*	*		*	*	*	*			*	*	*
								*	*		*			*		*	*
1 HD miss	c.433_449del	p.Trp145LeufsTer24	Frameshift mutation	(Adachi et al.,2021)				*	*		*					*	*
						*		*									*
2 HD	c.576_577insTAG	p. Gln193*	Frameshift mutation	Zhao et al. , (2024)				*	*	*	*			*	*	*	*
						*		*				*	*				*		*
2	c.871T>C	p.Tyr291His	missense	Zhao et al. , (2024)				*	*					*		*	*
								*	*		*	*	*	*		*	*
2 HD	c.644A>C	p.Gln215Pro	missense	Zhao et al. , (2024)				*	*							*	*
						*		*				*	*				*		*
1	c.364G>T	p.Gly122*	nonsense	Zheng et al. (2021)				*	*		*					*	*
								*				*	*				*
							*	*	*		*	*	*	*		*	*
								*				*	*				*
2 HD	c.662A>C	p.Gln221Pro	missense	Zheng et al. (2021)		*		*	*							*	*		*
						*		*					*			*	*	*	*
								*		*		*	*			*	*
						*	*	*	*			*	*				*	*	*
1 HD miss	c.277delG	p.Ala93ArgfsTer67	Frameshift mutation	Zheng et al. (2021)		*		*	*							*	*		*
						*		*									*		*
2	c.809C>T	p.Ser270Leu	missense	Zheng et al. (2021)				*	*							*	*
								*	*							*	*
2 HD	c.670C>T	p.Arg224Cys	missense	Zheng et al. (2021)				*	*		*	*	*	*		*	*
						*	*	*			*	*	*				*	*	*
							*	*	*		*			*	*		*
						*			*			*	*		*				*
1	c.95C>T	p.A32V	missense mutation	Ceyhan et al. , (2014)		*	*	*	*		*			*		*	*	*	*
							*	*									*	*	*
1	c.464C>A	p.P155Q	missense mutation	Ceyhan (2014) Indian J Dent 5, 172				*			*			*			*
								*									*
								*									*
																	*
1	c.119C>G	p.Ala40Gly	missense mutation	Ceyhan (2014) Indian J Dent 5, 172
								*
1	c.463C>A	p.Pro155Gln	missense	Ceyhan (2014) Indian J Dent 5, 172				*			*			*			*
								*									*
								*									*
																	*
1	c.200T>A	p.M67K	missense mutation	Lidral (2002) J Dent Res 81, 274				*	*							*	*
											*			*
								*	*							*	*
								*									*
								*	*		*			*		*	*
						*		*	*		*			*		*	*
								*	*							*	*
								*	*							*	*
1 HD miss	c.416G>A	p.Trp139*	nonsense mutation	Kimura (2014) Eur J Oral Sci 122, 15		*		*	*							*	*		*
						*	*	*				*	*				*	*	*
								*	*							*	*
								*				*	*				*
								*	*								*
								*									*
2	c.476T>G	p.L159R	missense mutation	Mu (2013) Genet Mol Res 12, 4446				*	*		*			*		*	*
						*		*			*			*			*		*
						*		*	*		*			*		*	*	*
						*	*	*				*	*				*	*	*
						*		*	*		*						*		*
						*		*				*	*			*	*		*
								*			*			*			*
							*	*				*	*					*
								*			*			*			*
											*	*	*
												*	*
1 (HD)	c.526C>T	p.R176W	missense mutation	Bergendal (2011) Am J Med Genet A				*	*					*			*
								*						*			*
2 (HD)	c.644dupA	p.Q215Qfs*125	frameshift mutation	Bergendal (2011) Am J Med Genet A		*	*	*	*		*			*		*	*	*	*
						*	*	*				*	*				*	*	*
2 (HD)	c.539C>T	p.T180I	missense mutation	Yamaguchi (2014) PLoS One 9, e102944		*		*								*	*		*
2 (HD)	c.632T>G	p.L211R	missense mutation	Yamaguchi (2014) PLoS One 9, e102944		*	*		*			*	*	*		*		*
							*	*	*	*		*	*		*	*	*	*
								*			*				*		*
								*	*							*	*
								*	*							*	*
								*	*		*					*	*
2 (HD)	c.572T>C	p.F191S	missense mutation	Yang L (2020) PloS One 15(1): e0227287		*		*	*							*	*		*
						*			*							*			*
2 (HD)	c.577C>T	p.Q193*	nonsense mutation	De Muynck (2004) Am J Med Genet 128A, 401				*	*							*	*
						*	*	*			*			*			*	*	*
						*		*	*		*			*		*	*		*
						*		*			*			*			*	*	*
2 (HD)	c.583C>T	p.Q195*	nonsense mutation	Liang (2012) Eur J Oral Sci 120, 278		*		*	*		*			*		*	*		*
						*		*				*	*				*		*
						*		*	*		*			*		*	*		*
						*		*				*	*				*		*
2 (HD)	c.599C>T	p.A200V	missense mutation	Mostowska (2006) J Appl Genet 47, 159				*	*							*
						*		*				*	*			*	*		*
2 (HD)	c.605G>C	p.R202P	missense mutation	Vastardis (1996) Nat Genet 13, 417				*	*		*					*	*
								*									*
								*	*							*	*
								*									*
								*									*
								*									*
								*									*
							*	*									*	*
								*	*							*	*
								*									*
								*	*							*	*
							*	*					*				*	*
								*	*		*			*		*	*
							*	*					*				*	*
								*	*								*
							*	*									*	*
								*									*
							*										*	*
2 (HD)	c.610G>T	p.E204*	nonsense mutation	Bonczek O (2018) Plos One				*	*		*			*		*	*
								*				*					*
						*		*	*		*			*		*	*		*
						*		*					*				*		*
2 (HD)	c.C667G	p.R223G	missense mutation	Ma T (2020) Ann Hum Genet 84(1): 97-101				*	*							*	*
						*	*	*		*		*	*		*		*	*
2 (HD)	c.673G>A	p.A225T	missense mutation	Chishti (2006) J Hum Genet 51, 872		*	*	*	*			*		*		*	*	*	*
						*	*	*	*			*				*	*	*	*
												*	*
						*	*	*			*	*	*	*			*	*	*
2 (HD)	c.680C>A	p.A227E	missense mutation	Xuan (2008) Arch Oral Biol 53, 773		*		*		*	*			*	*				*
								*									*
										*	*	*	*	*
								*		*	*	*	*	*	*		*
2 (HD)	c.689T>C	p.L230P	missense mutation	Mostowska (2012) Arch Oral Biol 57, 790				*									*
								*									*
								*									*
								*									*
								*									*
								*									*
								*									*
								*									*
								*									*
1 HD miss	c.80dupG	p.G27Rfs*168	frameshift mutation	Kim (2006) J Dent Res 85, 267				*									*
								*				*	*				*
								*	*		*			*		*	*
						*		*				*	*				*		*
1 HD miss	c.128_147del20	p.M43Sfs*125	frameshift mutation	Xin T (2018) Stem Cell Res Ther 9(1): 221				*									*
								*	*							*	*
								*									*
								*	*							*	*
								*									*
								*	*							*	*
							*	*									*	*
								*	*							*	*
								*									*
								*	*		*					*	*
								*									*
1 HD miss	c.249delC	p.E84Rfs	frameshift mutation	Prasad (2016) J Med Genet 53, 98				*	*							*	*
							*	*									*	*
2 (HD)	c.566_572dupGCAAGTT	p.F191fs	frameshift mutation	Abid (2017) Arch Oral Biol 75, 8			*	*	*							*	*	*
							*	*	*								*	*
							*	*									*	*
							*	*								*	*	*
2 (HD)	c.590_594dupTGTCC	p.L197Sfs*22	frameshift mutation	Yang L (2020) PloS One 15(1): e0227287		*		*	*	*	*	*	*	*	*	*			*
						*		*			*	*	*	*	*		*		*
2 (HD)	c.665dupA	p.N222Kfs*118	frameshift mutation	Arte (2013) PLoS One 8, e73705				*	*					*		*	*
						*		*				*	*				*		*
2	c.708delG	p.K237Sfs*2	frameshift mutation	Arte (2013) PLoS One 8, e73705				*	*							*	*
								*				*	*				*
2	c.741_750dupACCGGCTGCC	p.F251Pfs*92	frameshift mutation	AlFawaz (2015) Arch Oral Biol 60, 982				*									*
								*									*
								*									*
								*									*
								*	*							*	*
								*									*
								*	*								*
								*									*
								*									*
								*									*
								*									*
								*									*
								*									*
								*									*
2	c.844delG	p.Ala282Argfs*21	frameshift mutation	Mitsui (2016) Sci Rep 6, 38398				*	*							*	*
													*				*
								*	*							*	*
								*			*			*			*
2	c.910_911dupTA	p.X304Yext*48	frameshift mutation	Wong (2014) Mutagenesis 29, 319				*	*		*	*		*	*	*	*
						*		*			*	*	*		*		*		*
2 HD	c.470-9G>A	IVS1 as G-A -9/p.R151fs*20	splicing	Tatematsu (2015) PLoS One 10,e0128227				*									*
									*								*
						*		*	*		*	*			*		*		*
						*	*			*						*		*	*
								*									*
								*				*	*				*	*	*
								*									*
						*		*			*		*				*
	c.469+5G>A	IVS1 ds G-A +5	splicing	Xue (2016) Clin Chim Acta 461, 135		*	*			*						*		*	*
						*	*	*							*	*	*		*
								*	*	*	*				*	*	*
								*	*	*	*	*	*	*	*		*
						*	*										*	*	*
						*	*					*					*	*	*
						*			*				*						*
						*												*	*
									*							*			*
						*			*							*		*	*
						*			*							*			*
						*						*				*			*
											*	*
								*									*
							*	*									*
								*	*	*		*	*			*	*
						*	*	*	*				*	*		*	*
						*							*						*
						*												*
108
